# Supplementary material for: Trypanosoma rangeli Genetic, Mammalian Hosts, and Geographical Diversity from Five Brazilian Biomes
Source: Pathogens. 2021 Jun 11;10(6):736. doi: 10.3390/pathogens10060736 (PMC8230690; doi:10.3390/pathogens10060736)
Supplement: Supplementary file 1 [file pathogens-10-00736-s001.zip]

Archive with 1 entries (1 files):
- pathogens-1128035-supplementary.pdf
